# Supplementary material for: The Impact of First-Time SARS-CoV-2 Infection on Human Anelloviruses
Source: Viruses. 2024 Jan 9;16(1):99. doi: 10.3390/v16010099 (PMC10818381; doi:10.3390/v16010099)
Supplement: Supplementary file 1 [file viruses-16-00099-s001.zip]

Archive with 2 entries (2 files):
- Supplementary Figures and Tables.pdf
- Timmerman et al suppTableS5_final.xlsx
