# Supplementary material for: The Impact of First-Time SARS-CoV-2 Infection on Human Anelloviruses
Source: Viruses. 2024 Jan 9;16(1):99. doi: 10.3390/v16010099 (PMC10818381; doi:10.3390/v16010099)
Supplement: Supplementary file 1 [file viruses-16-00099-s001.zip › Timmerman et al suppTableS5_final.xlsx]

## Sheet: Table S5
Table S5. Variants table of lineage MZ824892 infecting individual S3-15 in T0 and 12 weeks. Trimmed illumina reads were aligned to SCANellome anellovirus database (Laubscher et al., 2023). A coverage of 75% was considered a hit. Variants were called using Lofreq by using the positive strand (Timmerman et al., 2022)
Serodate	Original nucleotide	Variant	Position	Frequency of the variant
T0	C	T	2113	1
T0	C	T	2090	1
T0	C	T	2089	1
T0	A	G	2085	0.995434
T0	C	T	2071	0.994737
T0	C	T	2067	1
T0	C	T	2065	1
T0	C	T	2061	0.989247
T0	C	T	2059	1
T0	C	T	2053	0.99537
T0	C	T	2047	1
T0	C	T	2002	1
T0	C	T	2001	1
T0	G	A	1968	1
T0	C	T	1960	1
T0	G	A	1950	1
T0	C	T	1880	1
T0	C	T	1877	1
T0	G	A	1872	1
T0	G	A	1827	1
T0	G	A	1821	1
T0	C	T	1812	1
T0	C	T	1805	1
T0	C	T	1747	1
T0	C	T	1739	1
T0	C	T	1738	1
T0	C	T	1737	1
T0	C	T	1736	1
T0	C	T	1717	1
T0	C	T	1706	1
T0	C	T	1703	1
T0	C	T	1649	1
T0	A	G	1644	0.992647
T0	C	T	1630	0.99654
T0	C	T	1616	0.993651
T0	C	T	1502	1
T0	C	T	1500	1
T0	C	T	1495	1
T0	C	T	1493	1
T0	C	T	1485	0.996416
T0	C	T	1482	1
T0	C	T	1469	1
T0	C	T	1467	1
T0	C	T	1463	0.99569
T0	C	T	1459	1
T0	C	T	1457	1
T0	C	T	1452	0.888087
T0	A	G	1448	0.08908
T0	A	T	1447	0.170157
T0	C	T	1425	0.901449
T0	C	A	1425	0.078261
T0	C	T	1414	1
T0	C	T	1412	1
T0	G	T	1410	1
T0	C	T	1401	1
T0	C	T	1398	1
T0	C	T	1394	1
T0	C	T	1393	1
T0	C	T	1343	1
T0	T	C	1339	0.98773
T0	C	T	1337	1
T0	T	G	1336	1
T0	A	T	1326	1
T0	G	T	1324	0.993865
T0	A	T	1323	0.993865
T0	T	C	1322	0.993865
T0	A	G	1320	1
T0	A	G	1293	1
T0	T	G	1250	1
T0	C	T	1247	1
T0	T	C	1246	1
T0	T	A	1239	1
T0	G	T	1235	1
T0	A	G	1210	1
T0	A	G	1203	1
T0	T	G	1198	1
T0	T	A	1196	1
T0	G	A	1195	1
T0	C	T	1193	1
T0	G	C	1190	1
T0	T	G	1188	0.980392
T0	C	T	1181	1
T0	G	T	1180	1
T0	G	A	1177	1
T0	C	T	1162	1
T0	T	C	1149	1
T0	C	T	1148	1
T0	T	C	1138	1
T0	G	A	1137	1
T0	T	G	1134	1
T0	C	T	1133	1
T0	T	G	1130	1
T0	G	T	1129	1
T0	T	C	1125	1
T0	T	C	1118	1
T0	G	T	1093	1
T0	T	G	1082	0.995781
T0	C	T	1080	0.995781
T0	G	C	1069	1
T0	T	C	1059	0.992337
T0	C	G	1052	1
T0	C	T	1049	0.983673
T0	G	A	1020	1
T0	C	T	983	0.99177
T0	A	G	955	1
T0	C	T	890	1
T0	C	G	857	1
T0	C	T	848	1
T0	C	T	835	0.994118
T0	C	T	834	0.994152
T0	C	A	823	1
T0	C	T	820	0.991202
T0	C	T	812	0.994475
T0	C	T	763	1
T0	C	T	725	1
T0	C	G	690	1
T0	C	T	668	0.992063
T0	T	G	657	0.990244
T0	C	T	655	0.990244
T0	C	T	653	1
T0	C	T	652	1
T0	G	C	647	1
T0	G	T	631	1
T0	C	T	627	1
T0	C	T	625	1
T0	C	T	619	0.991525
T0	T	C	603	1
T0	G	C	585	1
T0	C	T	563	1
T0	C	T	562	1
T0	C	T	554	1
T0	C	T	547	1
T0	C	T	539	1
T0	C	T	502	1
T0	C	T	499	1
T0	C	T	427	1
T0	C	T	396	1
T0	C	T	352	1
T0	C	T	338	1
T0	C	T	332	1
T0	C	T	319	1
T0	G	C	310	1
T0	C	T	308	1
T0	C	G	291	1
T0	G	A	287	1
T0	C	T	271	0.991379
T0	C	T	254	1
T0	C	T	249	1
T0	C	T	243	0.995516
T0	C	T	239	1
T0	C	T	231	0.995283
T0	C	T	227	0.985782
T0	C	T	224	1
T0	C	T	220	1
T0	T	G	215	1
T0	T	C	189	1
T0	G	A	174	0.994536
T0	G	C	160	1
T0	G	C	158	1
T0	C	T	152	1
T0	C	T	138	1
T0	C	T	137	1
T0	C	T	135	1
T0	C	T	125	1
T0	A	G	117	1
T0	C	T	111	1
T0	C	T	108	1
T0	C	T	103	1
T0	C	T	101	1
T0	C	T	99	0.987654
T0	C	T	96	0.987654
T0	C	T	93	0.987805
T0	C	T	90	0.988372
T0	C	T	85	0.983333
T0	C	T	37	1
T0	C	T	32	1
T0	C	T	31	1
T0	C	T	30	1
12 weeks	G	T	2177	0.997017
12 weeks	A	T	2156	0.99704
12 weeks	T	A	2153	0.985192
12 weeks	A	G	2085	0.999617
12 weeks	C	T	2046	0.03419
12 weeks	C	T	2016	0.031961
12 weeks	C	T	2014	0.033263
12 weeks	C	T	2002	0.999697
12 weeks	C	T	2001	0.998795
12 weeks	C	T	1986	0.036262
12 weeks	C	T	1970	0.036996
12 weeks	G	A	1968	0.999165
12 weeks	G	A	1950	0.999716
12 weeks	C	T	1900	0.038499
12 weeks	G	A	1872	0.999543
12 weeks	G	A	1827	0.999138
12 weeks	G	A	1821	0.999569
12 weeks	C	T	1812	0.999577
12 weeks	T	C	1794	0.997864
12 weeks	C	T	1779	0.038235
12 weeks	C	T	1724	0.036162
12 weeks	C	T	1722	0.035322
12 weeks	C	T	1717	0.03626
12 weeks	A	G	1644	0.998896
12 weeks	C	T	1630	0.040616
12 weeks	C	T	1502	0.033247
12 weeks	C	T	1500	0.033013
12 weeks	C	T	1495	0.031638
12 weeks	C	T	1493	0.032143
12 weeks	C	T	1485	0.039672
12 weeks	T	C	1475	1000000
12 weeks	C	T	1467	0.999747
12 weeks	C	T	1459	0.037397
12 weeks	C	T	1457	0.037902
12 weeks	C	T	1452	0.039735
12 weeks	A	T	1447	0.037184
12 weeks	A	T	1429	0.002073
12 weeks	C	A	1425	0.012206
12 weeks	G	T	1410	0.998396
12 weeks	C	T	1401	0.998858
12 weeks	T	C	1384	0.002802
12 weeks	G	A	1383	0.00279
12 weeks	G	T	1376	0.003115
12 weeks	T	G	1339	0.803094
12 weeks	T	C	1339	0.153657
12 weeks	C	T	1337	0.997451
12 weeks	T	G	1336	0.998179
12 weeks	G	A	1334	0.584487
12 weeks	T	C	1328	0.847818
12 weeks	A	T	1326	0.258988
12 weeks	A	G	1326	0.588775
12 weeks	A	C	1326	0.151871
12 weeks	G	T	1324	0.850397
12 weeks	T	C	1322	0.218716
12 weeks	A	G	1320	0.853301
12 weeks	A	T	1309	0.248823
12 weeks	A	G	1293	0.999559
12 weeks	T	G	1250	0.453617
12 weeks	C	T	1247	0.190642
12 weeks	T	C	1246	0.193598
12 weeks	G	C	1240	0.502651
12 weeks	T	A	1239	0.998868
12 weeks	G	T	1235	0.999345
12 weeks	A	G	1210	0.445852
12 weeks	C	G	1208	0.487686
12 weeks	A	G	1207	0.705505
12 weeks	A	G	1203	0.998823
12 weeks	T	C	1199	0.50322
12 weeks	T	A	1198	0.212377
12 weeks	G	T	1197	0.315835
12 weeks	T	A	1196	0.448457
12 weeks	G	A	1195	0.219895
12 weeks	G	C	1190	0.792773
12 weeks	T	G	1188	0.219001
12 weeks	T	A	1188	0.228563
12 weeks	C	T	1181	0.998463
12 weeks	G	T	1180	0.998775
12 weeks	G	C	1179	0.483771
12 weeks	G	A	1177	0.190535
12 weeks	C	T	1169	0.027904
12 weeks	T	C	1149	0.998348
12 weeks	T	C	1138	0.584641
12 weeks	G	A	1137	0.99963
12 weeks	T	G	1134	0.492947
12 weeks	C	T	1133	0.999256
12 weeks	T	G	1130	0.50397
12 weeks	G	T	1129	0.50397
12 weeks	C	G	1127	0.0422
12 weeks	T	C	1125	0.462216
12 weeks	T	C	1118	0.993189
12 weeks	G	T	1106	0.743935
12 weeks	G	T	1093	0.999281
12 weeks	T	G	1082	0.994865
12 weeks	C	T	1080	0.995114
12 weeks	G	C	1069	0.248645
12 weeks	T	C	1061	0.459367
12 weeks	T	C	1059	0.999266
12 weeks	C	G	1052	0.504148
12 weeks	C	T	1049	0.859474
12 weeks	C	T	1040	0.037912
12 weeks	C	T	1027	0.037491
12 weeks	G	T	1023	0.013548
12 weeks	G	A	1020	0.986657
12 weeks	C	T	998	0.031746
12 weeks	C	T	997	0.032309
12 weeks	C	T	994	0.03355
12 weeks	C	T	983	0.038298
12 weeks	A	G	955	0.99921
12 weeks	C	G	857	1000000
12 weeks	C	A	823	0.999815
12 weeks	C	T	725	0.998303
12 weeks	C	T	722	0.037919
12 weeks	C	G	690	0.9994
12 weeks	C	T	674	0.020305
12 weeks	C	T	673	0.020887
12 weeks	C	T	668	0.020208
12 weeks	C	T	667	0.020166
12 weeks	C	T	660	0.019372
12 weeks	T	G	657	0.99655
12 weeks	C	T	656	0.021466
12 weeks	C	T	655	0.020466
12 weeks	C	T	653	0.020579
12 weeks	C	T	652	0.020914
12 weeks	G	C	647	0.998543
12 weeks	G	C	631	0.743139
12 weeks	T	A	608	0.535901
12 weeks	T	C	603	0.99958
12 weeks	G	C	585	0.999386
12 weeks	C	G	565	0.006919
12 weeks	G	A	483	0.149201
12 weeks	C	T	437	0.035505
12 weeks	C	T	436	0.035603
12 weeks	C	T	434	0.036022
12 weeks	C	T	363	0.003204
12 weeks	C	T	361	0.038058
12 weeks	C	T	360	0.037653
12 weeks	C	T	347	0.042146
12 weeks	T	C	345	0.004951
12 weeks	C	T	332	0.042517
12 weeks	C	T	323	0.041799
12 weeks	G	C	310	0.999281
12 weeks	C	T	302	0.04198
12 weeks	C	G	291	0.999816
12 weeks	G	A	287	0.99927
12 weeks	C	T	254	0.044641
12 weeks	C	T	220	0.999486
12 weeks	T	G	215	0.999486
12 weeks	C	T	208	0.039052
12 weeks	C	T	198	0.039229
12 weeks	T	C	189	0.99913
12 weeks	C	T	187	0.036753
12 weeks	G	A	174	0.998322
12 weeks	C	T	170	0.037599
12 weeks	G	T	160	0.030737
12 weeks	G	C	160	0.969088
12 weeks	G	C	158	0.999475
12 weeks	C	T	155	0.029635
12 weeks	T	C	150	0.999304
12 weeks	C	T	137	0.028746
12 weeks	C	T	135	0.999284
12 weeks	C	T	125	0.026536
12 weeks	A	G	117	0.999439
12 weeks	C	T	111	0.019539
12 weeks	C	T	108	0.018951
12 weeks	C	T	103	0.01832
12 weeks	C	T	101	0.018228
12 weeks	C	T	99	0.019025
12 weeks	C	T	96	0.018464
12 weeks	C	T	93	0.019426
12 weeks	C	T	90	0.020196
12 weeks	C	T	38	0.046733
